# Supplementary material for: Benchmark of tools for in silico prediction of MHC class I and class II genotypes from NGS data
Source: BMC Genomics. 2023 May 9;24:247. doi: 10.1186/s12864-023-09351-z (PMC10170851; doi:10.1186/s12864-023-09351-z)
Supplement: Supplementary file 5 — Supplementary Material 5 [file 12864_2023_9351_MOESM5_ESM.xlsx]

## Sheet: Sheet1
		Lee			Kiyotani			Bauer		Yu		Liu*	Yi*	Chen*								Our study
		A	B	C	A	B	C	class I	class I+II	class I	class II	class I+II	class I	A	B	C	class I	DQA1	DQB1	DRB1	class II	A	B	C	class I	DQA1	DQB1	DRB1	class II
HLA*LA	WES	81.6	83.8	48.3										98.2	100	99.1	99.1	100	99.1	100	99.7	89.9	97.2	96.2	94.4	97.1	93.2	97	95.7
HLA-HD	WES	81.7	75	73.3								100		100	99.1	99.1	99.4	94.6	100	100	98.6	84.3	93.4	90.1	89.3	99.3	91.1	98.2	96.2
HLAminer	WES							26	26	31.8	56.8	68										31.3	22.2	25.8	26.4	56.2	48.9	56.4	53.8
HLAscan	WES	54.7	41.5	10.3								78										59.1	60.7	59.5	59.8	92.9	61.3	68.4	74.2
HLA-VBSeq	WES							86	68	60.3	54.1	35										68.2	58.7	62.2	63	79.4	50	51.3	60.2
Kourami	WES	57.2	53.9	58																		83.4	76.1	79.6	79.7	94.1	71.6	95	86.9
Optitype	WES	91.9	85.4	89.7	97.3	96.6	97.7	98		88.8			99									98	97.6	98.4	98
PHLAT	WES	60.7	67.9	73	79.1	85.1	92.8	88	73				94									82.4	90.1	96.7	89.7	99.3	93	81.3	91.2
Polysolver	WES				93.4	92.5	96.1						96	100	95.5	97.3	97.6					94.9	91.8	98	94.9
xHLA	WES													54.5	41.8	45.5	47.2		48.2	58.2	56.7	94.6	93	86.5	91.4		89.9	94.2	92
arcasHLA	RNA									96.5	92.7											99.6	99.1	99.6	99.4	100	96.1	98.2	98.1
HLA-HD	RNA																					98.4	98	97.7	98	100	99.1	99.2	99.4
HLAforest	RNA									81.8	88.7											90.8	71.2	76.9	79.6	92.5	88.5	89.8	90.3
HLAminer	RNA							20	20	37.7	50.6											45.6	48.8	39.2	44.5	59.4	77.6	47.9	61.7
Optitype	RNA							99		54.9			96.4									99.3	98.7	99.6	99.2
PHLAT	RNA							96	81				84.5									98.5	94.6	93	95.4	100	98.4	98.2	98.9
seq2HLA	RNA							95	79	96.5	88.7		91.1									98	95	94.6	95.9	89.6	81.5	92.1	87.8
Table S3. Comparison of our results with 7 other independent benchmark studies.
The allele prediction accuracies obtained in our benchmark on the 1000 genomes data are compared with 7 other independent benchmark papers. Each score was assigned a colour code: red under 50%, yellow between 50% and 80% and green above 80%. A grey box indicates that a tool was not evaluated for the corresponding gene in that study. The second row of the table indicates the gene or MHC class, whe…
