# Supplementary material for: Benchmark of tools for in silico prediction of MHC class I and class II genotypes from NGS data
Source: BMC Genomics. 2023 May 9;24:247. doi: 10.1186/s12864-023-09351-z (PMC10170851; doi:10.1186/s12864-023-09351-z)
Supplement: Supplementary file 6 — Supplementary Material 6 [file 12864_2023_9351_MOESM6_ESM.xlsx]

## Sheet: Sheet1
Ethnic origin	Gene	AFN population ID	AFN population name
Black	HLA-A	1480	USA African American
Black	HLA-A	1620	USA African American Bethesda
Black	HLA-A	2223	USA African American pop 3
Black	HLA-A	2419	USA African American pop 4
Black	HLA-B	1480	USA African American
Black	HLA-B	2223	USA African American pop 3
Black	HLA-B	2419	USA African American pop 4
Black	HLA-C	1480	USA African American
Black	HLA-C	2223	USA African American pop 3
Black	HLA-C	2419	USA African American pop 4
Black	HLA-DPB1	2779	USA African American pop 7
Black	HLA-DQA1	1620	USA African American Bethesda
Black	HLA-DQB1	2419	USA African American pop 4
Black	HLA-DQB1	2779	USA African American pop 7
Black	HLA-DRB1	1511	USA Colorado Univ Cord Blood Bank African American
Black	HLA-DRB1	1620	USA African American Bethesda
Black	HLA-DRB1	2223	USA African American pop 3
Black	HLA-DRB1	2419	USA African American pop 4
Black	HLA-DRB1	2779	USA African American pop 7
Caucasoid	HLA-A	1359	USA San Antonio Caucasian
Caucasoid	HLA-A	1479	USA Caucasian pop 2
Caucasoid	HLA-A	1619	USA Caucasian Bethesda
Caucasoid	HLA-A	2570	USA Eastern European
Caucasoid	HLA-B	1359	USA San Antonio Caucasian
Caucasoid	HLA-B	1479	USA Caucasian pop 2
Caucasoid	HLA-B	1895	USA Philadelphia Caucasian
Caucasoid	HLA-B	2570	USA Eastern European
Caucasoid	HLA-C	1359	USA San Antonio Caucasian
Caucasoid	HLA-C	1479	USA Caucasian pop 2
Caucasoid	HLA-C	1619	USA Caucasian Bethesda
Caucasoid	HLA-C	1895	USA Philadelphia Caucasian
Caucasoid	HLA-DPA1	1279	France Ceph
Caucasoid	HLA-DPA1	1401	Spain Navarre Basques
Caucasoid	HLA-DPA1	2531	Sweden pop 2
Caucasoid	HLA-DPB1	2780	USA Caucasian pop 5
Caucasoid	HLA-DQA1	1619	USA Caucasian Bethesda
Caucasoid	HLA-DQB1	1359	USA San Antonio Caucasian
Caucasoid	HLA-DQB1	1895	USA Philadelphia Caucasian
Caucasoid	HLA-DQB1	2780	USA Caucasian pop 5
Caucasoid	HLA-DRB1	1359	USA San Antonio Caucasian
Caucasoid	HLA-DRB1	1513	USA Colorado Univ Cord Blood Bank Caucasian
Caucasoid	HLA-DRB1	1586	USA Caucasian Houston
Caucasoid	HLA-DRB1	1588	USA Caucasian Pittsburgh
Caucasoid	HLA-DRB1	1619	USA Caucasian Bethesda
Caucasoid	HLA-DRB1	1895	USA Philadelphia Caucasian
Caucasoid	HLA-DRB1	2570	USA Eastern European
Caucasoid	HLA-DRB1	2780	USA Caucasian pop 5
Table S4. Overview of studies from the Allele Frequency Net (AFN) database which were used to compile the list of expected HLA allele frequencies.
For the listed ethnicities (column Ethnic origin) and genes (column Gene), we indicate which AFN “populations” (datasets) were used to calculate the corresponding expected allele frequencies. For each dataset, the names (column AFN population name) and internal IDs (column AFN population ID) are given.
